# Supplementary material for: New Insights on the Male and Female Reproductive Organs of Centrorhynchus globocaudatus (Acanthocephala), Intestinal Parasite of Birds of Prey
Source: Cells. 2024 Feb 18;13(4):356. doi: 10.3390/cells13040356 (PMC10886667; doi:10.3390/cells13040356)
Supplement: Supplementary file 1 [file cells-13-00356-s001.zip]

Archive with 1 entries (1 files):
- cells-2861181-supplementary.pdf
